# Supplementary material for: Para-Methoxybenzylidene Acetal-Protected D-Glucosamine Derivatives as pH-Responsive Gelators and Their Applications for Drug Delivery
Source: Gels. 2023 May 27;9(6):445. doi: 10.3390/gels9060445 (PMC10298149; doi:10.3390/gels9060445)
Supplement: Supplementary file 1 [file gels-09-00445-s001.zip]

Archive with 1 entries (1 files):
- gels-2403638-supplementary.pdf
